# Supplementary material for: RECQ1 Promotes Stress Resistance and DNA Replication Progression Through PARP1 Signaling Pathway in Glioblastoma
Source: Front Cell Dev Biol. 2021 Jul 26;9:714868. doi: 10.3389/fcell.2021.714868 (PMC8350743; doi:10.3389/fcell.2021.714868)
Supplement: Supplementary file 1 [file Data_Sheet_1.ZIP]

Archive with 36 entries (35 files):
- RAW data/
- RAW data/Fig.1B_PLA_MMS.png
- RAW data/Fig.1B_PLA_NT.png
- RAW data/Fig.1C_pRPA_siNC_MMS.png
- RAW data/Fig.1C_pRPA_siNC_NT.png
- RAW data/Fig.1C_pRPA_siRECQ1_MMS.png
- RAW data/Fig.1C_pRPA_siRECQ1_NT.png
- RAW data/Fig.2F_EdU_siNC_MMS.png
- RAW data/Fig.2F_EdU_siNC_NT.png
- RAW data/Fig.2F_EdU_siRECQ1_MMS.png
- RAW data/Fig.2F_EdU_siRECQ1_NT.png
- RAW data/Fig.3A_H2AX_siNC_MMS.png
- RAW data/Fig.3A_H2AX_siNC_NT.png
- RAW data/Fig.3A_H2AX_siRECQ1_MMS.png
- RAW data/Fig.3A_H2AX_siRECQ1_NT.png
- RAW data/Fig.3B_53BP1_siNC_MMS.png
- RAW data/Fig.3B_53BP1_siNC_NT.png
- RAW data/Fig.3B_53BP1_siRECQ1_MMS.png
- RAW data/Fig.3B_53BP1_siRECQ1_NT.png
- RAW data/Fig.4A_PLA_siNC_MMS.png
- RAW data/Fig.4A_PLA_siNC_NT.png
- RAW data/Fig.4A_PLA_siRECQ1_MMS.png
- RAW data/Fig.4A_PLA_siRECQ1_NT.png
- RAW data/Fig.5B_siNC PAR.png
- RAW data/Fig.5B_siRECQ1 PAR.png
- RAW data/Fig.5B_siRECQ1+PARP OE PAR.png
- RAW data/Fig.5F_EdU_siNC.png
- RAW data/Fig.5F_EdU_siRECQ1+PARP1 OE.png
- RAW data/Fig.5F_EdU_siRECQ1.png
- RAW data/Fig.7 siNC.png
- RAW data/Fig.7_siREC1_PARP1.png
- RAW data/Fig.7_siRECQ1.png
- RAW data/Patterns of fiber_1.png
- RAW data/Patterns of fiber_2.png
- RAW data/Supplementary_source data.xlsx
- RAW data/uncropped Western blot scans.pdf
